# Supplementary material for: How to Make an Internal Team Coach: An Integration of Research
Source: Behav Sci (Basel). 2024 May 27;14(6):452. doi: 10.3390/bs14060452 (PMC11200866; doi:10.3390/bs14060452)
Supplement: Supplementary file 1 [file behavsci-14-00452-s001.zip]

Archive with 1 entries (1 files):
- behavsci-2952532-supplementary.pdf
